# Supplementary material for: Validation of the Global Lung Function Initiative 2012 Spirometry Reference Values in a Healthy Italian Working Population
Source: Int J Environ Res Public Health. 2022 Nov 17;19(22):15200. doi: 10.3390/ijerph192215200 (PMC9690579; doi:10.3390/ijerph192215200)
Supplement: Supplementary file 1 [file ijerph-19-15200-s001.zip]

Archive with 1 entries (1 files):
- ijerph-1929178-supplementary.pdf
